# Supplementary material for: Synergistic Effects of Biochar and Bacillus thuringiensis NL-11 on Ophiopogon japonicus Growth and Soil Microbial Diversity in Trampled Urban Forest Soils
Source: Microorganisms. 2025 Aug 27;13(9):2004. doi: 10.3390/microorganisms13092004 (PMC12472134; doi:10.3390/microorganisms13092004)
Supplement: Supplementary file 1 [file microorganisms-13-02004-s001.zip]

Archive with 1 entries (1 files):
- microorganisms-3754413-supplementary.pdf
